# Supplementary material for: The First In Vivo Study Shows That Gyrophoric Acid Changes Behavior of Healthy Laboratory Rats
Source: Int J Mol Sci. 2024 Jun 20;25(12):6782. doi: 10.3390/ijms25126782 (PMC11203575; doi:10.3390/ijms25126782)
Supplement: Supplementary file 1 [file ijms-25-06782-s001.zip]

Archive with 1 entries (1 files):
- ijms-2985578-supplementary.pdf
